# Supplementary material for: Preparation of high drug-loading celastrol nanosuspensions and their anti-breast cancer activities in vitro and in vivo
Source: Sci Rep. 2020 Jun 1;10:8851. doi: 10.1038/s41598-020-65773-9 (PMC7264310; doi:10.1038/s41598-020-65773-9)
Supplement: Supplementary file 1 — Dataset 1. [file 41598_2020_65773_MOESM1_ESM.xlsx]

## Sheet: Tumor volume changes
Preparation of high drug-loading celastrol nanosuspensions and their anti-breast cancer activities in vitro and in vivo
Tiantian Huang1,2,+, Yian Wang1,+, Yiping Shen3, Hui Ao1, Yifei Guo1, Meihua Han1, and Xiangtao Wang1,2,*
Saline group	Day	Tumor volume of each individual animal's (mm3)
n = 6	0	151.641	155.218	131.489	198.87	109.7	165.721
	2	223.549	236.226	199.285	273.294	137.458	241.321
	4	417.381	405.719	394.166	480.841	309.125	503.904
	6	542.534	619.104	523.661	669.769	479.752	662.075
	8	640.443	767.29	741.41	828.896	610.902	780.825
	10	790.335	1016.72	922.604	1019.3	749.724	993.837
	12	1076.36	1330.64	1128.19	1286.12	1048.59	1333.74
P-188 Solution	Day
	0	152.481	152.569	130.529	116.951	158.847	182.304
	2	222.683	221.159	184.122	171.416	223.72	251.328
	4	427.946	405.319	333.306	375.609	401.525	490.115
	6	573.182	581.976	507.735	513.182	537.269	660.161
	8	715.284	767.07	642.209	659.129	689.515	816.239
	10	878.263	937.06	814.43	828.985	852.398	1052.57
	12	1167.57	1259.51	1120.65	1126.57	1162.92	1324.88
PTX injection group	Day
	0	180.022	164.797	108.277	116.513	152.583	174.619
	2	240.617	224.361	149.816	184.948	208.395	250.546
	4	353.239	323.164	235.706	282.515	367.806	367.182
	6	432.864	362.338	311.595	366.806	426.816	477.532
	8	487.232	405.04	363.245	416.474	490.29	563.018
	10	619.178	480.395	457.037	485.956	566.562	642.515
	12	675.146	542.571	493.567	538.945	634.679	684.467
CSL-NSps i.v.	Day
	0	139.017	179.405	143.563	123.672	177.678	108.243
	2	177.409	238.364	181.048	166.507	213.13	131.576
	4	276.623	373.554	340.881	290.055	331.642	245.072
	6	336.925	437.312	398.242	331.492	389.766	283.777
	8	401.575	526.298	452.771	371.854	447.406	330.927
	10	471.13	625.301	562.415	418.747	525.74	393.778
	12	506.588	662.859	593.042	439.502	568.684	433.683
CSL-NSps i.g.	Day
	0	185.896	149.584	115.09	125.029	172.706	131.818
	2	208.354	187.768	129.964	153.155	203.258	167.82
	4	353.545	329.618	224.641	310.809	358.521	332.826
	6	437.466	421.457	286.172	390.826	421.279	459.732
	8	502.61	463.455	363.688	469.998	502.96	528.932
	10	607.712	547.593	472.082	555.192	625.786	650.35
	12	659.483	582.822	511.068	585.331	658.196	686.799
CSL suspension i.g.	Day
	0	176.032	174.399	163.532	113.612	116.595	173.777
	2	231.846	221.281	214.57	147.982	146.585	224.132
	4	416.132	396.389	398.446	288.156	302.194	420.979
	6	511.243	515.687	523.723	399.002	430.454	544.43
	8	600.967	623.536	612.373	464.591	511.155	619.293
	10	691.145	716.965	713.462	546.475	608.928	760.849
	12	775.151	780.337	773.98	606.908	674.336	833.939

## Sheet: Raw data of tumor volume
Preparation of high drug-loading celastrol nanosuspensions and their anti-breast cancer activities in vitro and in vivo
Tiantian Huang1,2,+, Yian Wang1,+, Yiping Shen3, Hui Ao1, Yifei Guo1, Meihua Han1, and Xiangtao Wang1,2,*
			Day 0			Day 2			Day 4			Day 6			Day 8			Day 10			Day 12		Day	Saline	SD	PTX injection	SD	CSL-NSps i.v.	SD	CSL-NSps i.g.	SD	CSL suspension	SD	P-188 solution	SD
Saline group	Length	width	Volume of tumor	Length	width	Volume of tumor	Length	width	Volume of tumor	Length	width	Volume of tumor	Length	width	Volume of tumor	Length	width	Volume of tumor	Length	width	Volume of tumor		0	152.106	30.3495	149.468	30.3102	145.263	28.618	146.687	27.9687	152.991	29.6906	148.947	22.8003
	7.69	6.28	151.641	8.97	7.06	223.549	10.61	8.87	417.381	10.96	9.95	542.534	11.53	10.54	640.443	12.76	11.13	790.335	14.16	12.33	1076.36		2	218.522	46.4757	209.78	37.5223	184.672	37.1692	175.053	30.4336	197.733	39.4713	212.405	29.344
	7.17	6.58	155.218	8.89	7.29	236.226	10.13	8.95	405.719	11.02	10.6	619.104	12.19	11.22	767.29	13.82	12.13	1016.72	14.91	13.36	1330.64		4	418.523	69.1373	321.602	53.1445	309.638	47.3028	318.326	49.0453	370.383	59.2079	405.637	52.5064
	8.18	5.67	131.489	9.04	6.64	199.285	10.86	8.52	394.166	11.98	9.35	523.661	12.76	10.78	741.41	14.05	11.46	922.604	15.31	12.14	1128.19		6	582.816	78.6177	396.325	60.1084	362.919	55.5511	402.822	61.446	487.423	58.305	562.251	56.7429
	7.63	7.22	198.87	8.67	7.94	273.294	10.37	9.63	480.841	12.15	10.5	669.769	12.96	11.31	828.896	13.97	12.08	1019.3	14.83	13.17	1286.12		8	728.294	84.9373	454.216	72.5916	421.805	68.8422	471.941	58.2155	571.986	67.2315	714.908	66.3779
	6.59	5.77	109.7	7.34	6.12	137.458	9.15	8.22	309.125	11.07	9.31	479.752	11.93	10.12	610.902	12.46	10.97	749.724	13.75	12.35	1048.59		10	915.419	118.62	541.94	78.5084	499.519	88.2902	576.453	64.8844	672.971	79.6623	893.951	88.9226
	7.45	6.67	165.721	8.79	7.41	241.321	10.89	9.62	503.904	12.53	10.28	662.075	13.29	10.84	780.825	14.57	11.68	993.837	15.98	12.92	1333.74		12	1200.61	130.947	594.896	80.2268	534.06	90.5964	613.95	65.8948	740.775	83.5026	1193.68	81.2555
	Mean tumor volume		152.106			218.522			418.523			582.816			728.294			915.419			1200.61
	SD		30.3495			46.4757			69.1373			78.6177			84.9373			118.62			130.947
P-188 Solution	7.13	6.54	152.481	7.96	7.48	222.683	9.96	9.27	427.946	10.89	10.26	573.182	11.78	11.02	715.284	12.53	11.84	878.263	13.86	12.98	1167.57
	7.52	6.37	152.569	8.21	7.34	221.159	10.35	8.85	405.319	11.57	10.03	581.976	12.34	11.15	767.07	13.19	11.92	937.06	14.37	13.24	1259.51
	6.97	6.12	130.529	7.58	6.97	184.122	9.63	8.32	333.306	10.95	9.63	507.735	12.06	10.32	642.209	12.87	11.25	814.43	13.94	12.68	1120.65
	7.25	5.68	116.951	8.04	6.53	171.416	10.04	8.65	375.609	11.16	9.59	513.182	12.45	10.29	659.129	13.36	11.14	828.985	14.63	12.41	1126.57
	7.36	6.57	158.847	8.26	7.36	223.72	10.23	8.86	401.525	11.35	9.73	537.269	12.58	10.47	689.515	13.47	11.25	852.398	14.72	12.57	1162.92
	8.05	6.73	182.304	8.96	7.49	251.328	10.57	9.63	490.115	11.84	10.56	660.161	12.65	11.36	816.239	13.96	12.28	1052.57	14.89	13.34	1324.88
	Mean tumor volume		148.947			212.405			405.637			562.251			714.908			893.951			1193.68
	SD		22.8003			29.344			52.5064			56.7429			66.3779			88.9226			81.2555
PTX injection group	7.39	6.98	180.022	8.42	7.56	240.617	9.53	8.61	353.239	10.14	9.24	432.864	10.64	9.57	487.232	11.34	10.45	619.178	11.75	10.72	675.146
	7.17	6.78	164.797	8.02	7.48	224.361	9.27	8.35	323.164	9.89	8.56	362.338	10.25	8.89	405.04	10.92	9.38	480.395	11.23	9.83	542.571
	6.98	5.57	108.277	7.82	6.19	149.816	8.75	7.34	235.706	9.91	7.93	311.595	10.37	8.37	363.245	11.21	9.03	457.037	11.34	9.33	493.567
	6.43	6.02	116.513	7.68	6.94	184.948	8.94	7.95	282.515	9.56	8.76	366.806	10.17	9.05	416.474	10.59	9.58	485.956	11.02	9.89	538.945
	7.29	6.47	152.583	8.13	7.16	208.395	9.63	8.74	367.806	10.02	9.23	426.816	10.53	9.65	490.29	11.13	10.09	566.562	11.34	10.58	634.679
	7.85	6.67	174.619	8.98	7.47	250.546	9.68	8.71	367.182	10.45	9.56	477.532	10.93	10.15	563.018	11.48	10.58	642.515	11.78	10.78	684.467
	Mean tumor volume		149.468			209.78			321.602			396.325			454.216			541.94			594.896
	SD		30.3102			37.5223			53.1445			60.1084			72.5916			78.5084			80.2268
CSL-NSps i.v.	7.88	5.94	139.017	8.45	6.48	177.409	9.68	7.56	276.623	10.22	8.12	336.925	10.66	8.68	401.575	11.23	9.16	471.13	11.54	9.37	506.588
	8.76	6.4	179.405	9.12	7.23	238.364	10.22	8.55	373.554	10.75	9.02	437.312	11.05	9.76	526.298	11.95	10.23	625.301	12.14	10.45	662.859
	8.39	5.85	143.563	8.98	6.35	181.048	10.34	8.12	340.881	10.87	8.56	398.242	11.13	9.02	452.771	11.57	9.86	562.415	11.79	10.03	593.042
	8.03	5.55	123.672	8.58	6.23	166.507	10.15	7.56	290.055	10.65	7.89	331.492	10.98	8.23	371.854	11.35	8.59	418.747	11.56	8.72	439.502
	7.17	7.04	177.678	7.68	7.45	213.13	9.01	8.58	331.642	9.56	9.03	389.766	10.02	9.45	447.406	10.75	9.89	525.74	11.04	10.15	568.684
	6.48	5.78	108.243	6.78	6.23	131.576	8.31	7.68	245.072	8.78	8.04	283.777	9.47	8.36	330.927	10.01	8.87	393.778	10.36	9.15	433.683
	Mean tumor volume		145.263			184.672			309.638			362.919			421.805			499.519			534.06
	SD		28.618			37.1692			47.3028			55.5511			68.8422			88.2902			90.5964
CSL-NSps i.g.	7.97	6.83	185.896	8.22	7.12	208.354	9.65	8.56	353.545	10.27	9.23	437.466	10.75	9.67	502.61	11.13	10.45	607.712	11.35	10.78	659.483
	7.49	6.32	149.584	7.98	6.86	187.768	9.41	8.37	329.618	10.09	9.14	421.457	10.58	9.36	463.455	11.04	9.96	547.593	11.27	10.17	582.822
	6.48	5.96	115.09	6.85	6.16	129.964	8.03	7.48	224.641	8.45	8.23	286.172	9.02	8.98	363.688	10.16	9.64	472.082	10.45	9.89	511.068
	6.9	6.02	125.029	7.34	6.46	153.155	8.98	8.32	310.809	9.78	8.94	390.826	10.35	9.53	469.998	10.95	10.07	555.192	11.23	10.21	585.331
	7.47	6.8	172.706	7.82	7.21	203.258	9.43	8.72	358.521	9.89	9.23	421.279	10.56	9.76	502.96	11.16	10.59	625.786	11.37	10.76	658.196
	7.73	5.84	131.818	8.22	6.39	167.82	9.78	8.25	332.826	10.54	9.34	459.732	10.97	9.82	528.932	11.62	10.58	650.35	12.02	10.69	686.799
	Mean tumor volume		146.687			175.053			318.326			402.822			471.941			576.453			613.95
	SD		27.9687			30.4336			49.0453			61.446			58.2155			64.8844			65.8948
CSL suspension i.g.	7.75	6.74	176.032	8.56	7.36	231.846	10.39	8.95	416.132	10.98	9.65	511.243	11.53	10.21	600.967	12.21	10.64	691.145	12.47	11.15	775.151
	8.13	6.55	174.399	8.73	7.12	221.281	10.62	8.64	396.389	11.38	9.52	515.687	12.01	10.19	623.536	12.69	10.63	716.965	13.04	10.94	780.337
	6.95	6.86	163.532	7.67	7.48	214.57	9.56	9.13	398.446	10.58	9.95	523.723	11.13	10.49	612.373	11.75	11.02	713.462	12.08	11.32	773.98
	7.65	5.45	113.612	7.98	6.09	147.982	9.62	7.74	288.156	10.69	8.64	399.002	11.05	9.17	464.591	11.64	9.69	546.475	11.97	10.07	606.908
	6.98	5.78	116.595	7.41	6.29	146.585	9.42	8.01	302.194	10.82	8.92	430.454	11.28	9.52	511.155	12.13	10.02	608.928	12.59	10.35	674.336
	7.3	6.9	173.777	8.12	7.43	224.132	10.28	9.05	420.979	11.2	9.86	544.43	12.07	10.13	619.293	12.95	10.84	760.849	13.32	11.19	833.939
	Mean tumor volume		152.991			197.733			370.383			487.423			571.986			672.971			740.775
	SD		29.6906			39.4713			59.2079			58.305			67.2315			79.6623			83.5026

## Sheet: Mice weight
Preparation of high drug-loading celastrol nanosuspensions and their anti-breast cancer activities in vitro and in vivo
Tiantian Huang1,2,+, Yian Wang1,+, Yiping Shen3, Hui Ao1, Yifei Guo1, Meihua Han1, and Xiangtao Wang1,2,*
Day	0	2	4	6	8	10	12		Day	Saline	SD	PTX injection	SD	CSL-NSps i.v.	SD	CSL-NSps i.g.	SD	CSL suspension	SD	P-188 solution	SD
Saline group	17.5	17.7	17.8	17.6	17.7	17.8	18		0	17.9333	0.361478	18.4167	0.407022	18.25	0.891628	17.9	0.374166	18.0333	0.250333	17.8	0.282843
	17.6	17.5	17.8	18.1	18.1	18	18.4		2	18.2333	0.575036	18.4667	0.640833	17.9167	0.820772	18.1167	0.470815	18.4667	0.242212	17.9667	0.233809
	17.9	18.3	18.6	19.2	19.2	19	19.3		4	18.4667	0.585377	18.4833	0.908662	17.85	0.773951	18.1333	0.527889	18.8167	0.263944	18.2833	0.213698
	18	18.3	18.5	19.2	19.5	19.2	19.4		6	18.8833	0.844788	18.0833	0.733258	17.5167	0.775672	17.9167	0.526941	18.7167	0.263944	18.6667	0.258199
	18.1	18.5	18.8	19.4	19.5	19.2	19.5		8	18.9833	0.877306	17.9167	0.762671	17.2	0.718331	17.7333	0.585377	18.4833	0.33116	18.8	0.460435
	18.5	19.1	19.3	19.8	19.9	19.6	19.4		10	18.8	0.726636	17.6167	0.757408	16.9167	0.694022	17.4833	0.503653	18.15	0.350714	18.7167	0.33116
mean mice weight	17.9333	18.2333	18.4667	18.8833	18.9833	18.8	19		12	19	0.63561	17.75	0.907193	16.65	0.578792	17.5	0.4	17.6167	0.160208	18.8167	0.278687
SD	0.361478	0.575036	0.585377	0.844788	0.877306	0.726636	0.63561
PTX injection group	17.7	17.5	17.3	17.2	16.8	16.6	16.4
	18.3	18.1	17.8	17.6	17.4	17.3	17.2
	18.4	18.3	18.1	17.8	17.7	17.4	17.7
	18.5	18.6	18.7	18.2	18.3	17.4	17.8
	18.8	19.2	19.5	18.4	18.4	18.3	18.4
	18.8	19.1	19.5	19.3	18.9	18.7	19
mean mice weight	18.4167	18.4667	18.4833	18.0833	17.9167	17.6167	17.75
SD	0.407022	0.640833	0.908662	0.733258	0.762671	0.757408	0.907193
CSL-NSps i.v.	17.2	16.9	17.1	16.9	16.6	16.3	16.1
	17.5	17.2	17	16.5	16.3	16.1	16
	18	17.7	17.6	17.3	17	16.7	16.5
	18.3	18.1	18	17.7	17.3	17	16.7
	18.9	18.5	18.4	18.1	17.8	17.5	17.1
	19.6	19.1	19	18.6	18.2	17.9	17.5
mean mice weight	18.25	17.9167	17.85	17.5167	17.2	16.9167	16.65
SD	0.891628	0.820772	0.773951	0.775672	0.718331	0.694022	0.578792
CSL-NSps i.g.	17.4	17.6	17.6	17.2	17	16.8	17
	17.6	17.8	17.7	17.5	17.3	17.1	17.2
	17.8	17.7	17.8	17.9	17.6	17.4	17.5
	18	18.4	18.2	18	17.7	17.5	17.4
	18.2	18.5	18.6	18.2	18.2	18	17.8
	18.4	18.7	18.9	18.7	18.6	18.1	18.1
mean mice weight	17.9	18.1167	18.1333	17.9167	17.7333	17.4833	17.5
SD	0.374166	0.470815	0.527889	0.526941	0.585377	0.503653	0.4
CSL suspension i.g.	17.7	18.2	18.6	18.7	18.2	18	17.4
	17.9	18.5	18.7	18.5	18.1	17.7	17.5
	17.9	18.3	18.6	18.5	18.5	18.1	17.6
	18.1	18.4	18.8	18.6	18.4	18	17.6
	18.2	18.5	18.9	18.8	18.7	18.4	17.8
	18.4	18.9	19.3	19.2	19	18.7	17.8
mean mice weight	18.0333	18.4667	18.8167	18.7167	18.4833	18.15	17.6167
SD	0.250333	0.242212	0.263944	0.263944	0.33116	0.350714	0.160208
P-188 solution	17.4	17.6	18	18.3	18.1	18.3	18.4
	17.6	17.9	18.3	18.7	18.6	18.6	18.7
	17.8	18.1	18.4	18.9	19.2	19	19.2
	18	18	18.3	18.6	18.8	18.7	18.9
	17.8	17.9	18.1	18.5	18.7	18.5	18.7
	18.2	18.3	18.6	19	19.4	19.2	19
mean mice weight	17.8	17.9667	18.2833	18.6667	18.8	18.7167	18.8167
SD	0.282843	0.233809	0.213698	0.258199	0.460435	0.33116	0.278687

## Sheet: TIR
Preparation of high drug-loading celastrol nanosuspensions and their anti-breast cancer activities in vitro and in vivo
Tiantian Huang1,2,+, Yian Wang1,+, Yiping Shen3, Hui Ao1, Yifei Guo1, Meihua Han1, and Xiangtao Wang1,2,*
Tumor weight	Saline	PTX injection	CSL-NSps i.v.	CSL-NSps i.g.	CSL suspension i.g.	P-188 solution
	1.6454	0.8042	0.8047	1.0067	1.2286	1.6241
	1.7464	0.8565	0.7355	1.0755	0.9862	1.7452
	1.8729	0.9231	0.7307	0.7596	1.214	1.6848
	1.6635	0.9169	0.5804	0.9502	0.9357	1.6326
	2.3095	0.9316	0.4775	0.7578	0.9279	1.6143
	1.3261	0.7562	0.4547	0.6908	0.923	1.7561
Mean weight	1.76063
SD	0.32422
TIR%		54.3233	54.2949	42.8217	30.2183	7.75479
		51.3527	58.2253	38.914	43.9861	0.876578
		47.57	58.4979	56.8564	31.0475	4.30716
		47.9221	67.0346	46.0308	46.8544	7.272
		47.0872	72.8791	56.9587	47.2974	8.3114
		57.0495	74.1741	60.7641	47.5757	0.257483
Mean TIR%		50.8842	64.1843	50.391	41.1632	4.79657
SD		4.10446	8.35662	8.95058	8.26103	3.56208
